# Supplementary material for: Comparative analysis of the chloroplast genomes of Rosa species and RNA editing analysis
Source: BMC Plant Biol. 2023 Jun 14;23:318. doi: 10.1186/s12870-023-04338-0 (PMC10265813; doi:10.1186/s12870-023-04338-0)
Supplement: Supplementary file 2 — Supplementary Material 2 [file 12870_2023_4338_MOESM2_ESM.xlsx]

## Sheet: Table S1
Table S1 Chloroplast genome sequences applied to sliding window analysis
Species	Accession number	cp genome length
Rosa rubiginosa	OP032236	156553
Rosa hybrid cultivar 'Past Feeling'	OP032237	156600
Rosa acicularis	OP032238	157219
Rosa banksiae	NC_042194	156575
Rosa berberifolia	NC_045126	156886
Rosa canina	NC_047295	156501
Rosa chinensis var. spontanea	NC_038102	156590
Rosa cymosa	NC_051550	156607
Rosa davurica	NC_057236	156971
Rosa filipes	NC_053856	156624
Rosa glomerata	NC_062462	157064
Rosa hybrid cultivar Augusta	NC_044126	156989
Rosa kokanica	NC_060339	156793
Rosa laevigata	NC_046824	156342
Rosa laevigata var. leiocarpa	NC_047418	156373
Rosa minutifolia	NC_053550	156373
Rosa multiflora	NC_039989	156592
Rosa omeiensis	NC_060699	157181
Rosa praelucens	NC_037492	157186
Rosa roxburghii	NC_032038	156749
Rosa rugosa	NC_044094	156999
Rosa rugosa x Rosa sertata	NC_062657	157120
Rosa sterilis	NC_053909	156561
Rosa xanthina	NC_051543	157214

## Sheet: Table S2
Table S2 Alignment results between Rosa mitochondrial and chloroplast genomes
Mitochondrial genome ID	Chloroplast genome ID	Identity%	Alignment length	Mismatches	Gap opens	q. start,	q. end	s. start	s. end	evalue	bit score
CM009589.1	MH332770	97.729	1585	11	5	94506	96065	39505	41089	0	2704
CM009589.1	MH332770	96.709	942	29	2	191571	192511	34918	35858	0	1567
CM009589.1	MH332770	99.639	554	2	0	208833	209386	87517	86964	0	1013
CM009589.1	MH332770	99.639	554	2	0	208833	209386	154812	155365	0	1013
CM009589.1	MH332770	91.702	711	18	12	96054	96726	42672	41965	0	948
CM009589.1	MH332770	94.737	209	9	1	265382	265590	56401	56195	1.18e-87	324
CM009589.1	MH332770	98.876	178	1	1	253120	253296	78450	78273	1.97e-85	316
CM009589.1	MH332770	97.576	165	4	0	254176	254340	97978	98142	2e-75	283
CM009589.1	MH332770	97.576	165	4	0	254176	254340	144351	144187	2e-75	283
CM009589.1	MH332770	98.361	122	2	0	154613	154734	101954	102075	7.41e-55	215
CM009589.1	MH332770	98.361	122	2	0	154613	154734	140375	140254	7.41e-55	215
CM009589.1	MH332770	96.154	104	2	2	192616	192717	67477	67580	5.85e-41	169
CM009589.1	MH332770	98.876	89	1	0	206431	206519	111542	111630	3.52e-38	159
CM009589.1	MH332770	98.876	89	1	0	206431	206519	130787	130699	3.52e-38	159
CM009589.1	MH332770	98.765	81	1	0	268644	268724	1	81	9.85e-34	145
CM009589.1	MH332770	98.765	81	1	0	240792	240872	33385	33465	9.85e-34	145
CM009589.1	MH332770	98.701	77	1	0	146562	146638	30767	30691	1.65e-31	137
CM009589.1	MH332770	95.294	85	3	1	88940	89023	110357	110273	2.13e-30	134
CM009589.1	MH332770	95.294	85	3	1	88940	89023	131972	132056	2.13e-30	134
CM009589.1	MH332770	94.521	73	4	0	284317	284389	53694	53622	2.78e-24	113
CM009589.1	MH332770	94.521	73	4	0	6604	6676	53694	53622	2.78e-24	113
CM009589.1	MH332770	93.75	48	3	0	230972	231019	16155	16108	4.72e-12	73.1

## Sheet: Table S3
Table S3 Information of DNA-Seq and RNA-Seq data of Rosa
Species	Type	Tissues	SRA Accession	# of Bases (Gb)
R. hybrida ‘Past Feeling’	DNA-Seq	petals	SRR10037961	60.2
R. hybrida ‘Past Feeling’	RNA-seq	petals	SRR6650102	8.2
R. acicularis	DNA-Seq	herbarium sample	ERR5554697	1.7
R. rubiginosa	DNA-Seq	herbarium sample	ERR5554648	1.1
